# Supplementary material for: CAP2 is a regulator of actin pointed end dynamics and myofibrillogenesis in cardiac muscle
Source: Commun Biol. 2021 Mar 19;4:365. doi: 10.1038/s42003-021-01893-w (PMC7979805; doi:10.1038/s42003-021-01893-w)
Supplement: Supplementary file 4 — Supplementary Data 1 [file 42003_2021_1893_MOESM4_ESM.xlsx]

## Sheet: Figure 1
Figure 1c
		GFP-CAP2
		0	0.0203359	0.0406719	0.0610078	0.0813437	0.10168	0.122016	0.142351	0.162687	0.183023	0.203359	0.223695	0.244031	0.264367	0.284703	0.305039	0.325375	0.345711	0.366047	0.386383	0.406719	0.427054	0.44739	0.467726	0.488062	0.508398	0.528734	0.54907	0.569406	0.589742	0.610078	0.630414	0.65075	0.671086	0.691421	0.711757	0.732093	0.752429	0.772765	0.793101	0.813437	0.833773	0.854109	0.874445	0.894781	0.915117	0.935453	0.955789
	Intensity	0	0	0	0	0	0	0	0	6	158	1085	3130	6042	8610	10755	11807	12807	13264	11483	9919	8624	6256	3520	763	0	265	1609	4205	8053	11613	15010	17094	18198	16553	16553	14124	10189	6103	3023	644	0	0	0	0	0	0	0	0
Figure 1d
		GFP-CAP2
		0	0.0203129	0.0406257	0.0609386	0.0812515	0.101564	0.121877	0.14219	0.162503	0.182816	0.203129	0.223441	0.243754	0.264067	0.28438	0.304693	0.325006	0.345319	0.365632	0.385944	0.406257	0.42657	0.446883	0.467196	0.487509	0.507822	0.528134	0.548447	0.56876	0.589073	0.609386	0.629699	0.650012	0.670324	0.690637	0.71095	0.731263	0.751576	0.771889	0.792202	0.812514	0.832827	0.85314	0.873453	0.893766	0.914079	0.934392	0.954705
	Intensity	0	0	0	0	0	0	0	0	0	0	0	39	1547	7124	11778	16499	20009	24800	32489	35048	39081	38113	36603	32010	26254	19881	19881	12793	7420	2375	374	0	0	0	0	44	279	527	940	2647	4255	7092	9582	12614	14728	15986	16235	16443
[truncated: 544 more columns]

## Sheet: Figure 2
Figure 2b
		Day 1	Day 2	Day 3
	Relative CAP2 expression	1.28049	0.465612	0.478837
		0.823617	0.196463	0.262173
		0.895898	0.200324	0.343352
Figure 2c
		Day 1	Day 2	Day 3
	Relative Lmod2 expression	0.497192	0.747729	1.75508
		0.625432	1.41092	2.56505
		1.02129	2.03725	3.32399
Figure 2d
		Day 1	Day 2	Day 3
	Relative Tmod1 expression	0.819931	0.740209	0.856171
		1.22282	0.756568	0.594523
		0.957247	0.647257	0.924506

## Sheet: Figure 3
Figure 3b
		DMSO	Lat A
	% of cells with consistent CAP2 striations	79	8.3
		86.9	2.3
		82.3	2.2
Figure 3d
		DMSO	Lat A
	% of cells with consistent Tmod1 striations	98.4	96.7
		91.3	100
		100	91.5

## Sheet: Figure 4
Figure 4b
		G-actin		F-actin
		GFP	GFP-CAP2	GFP	GFP-CAP2
	Percentage of total cActin	40.9091	48.3471	59.0909	51.6529
		42.1915	54.4248	57.8085	45.5752
		35.1916	48.7085	64.8084	51.2915
Figure 4d
		G-actin			F-actin
		DMSO	Lat A	Jasp.	DMSO	Lat A	Jasp.
	Percentage of total cActin	20.6237	75.1872	11.5008	79.3763	24.8128	88.4992
		30.9211	86.1286	5	69.0789	13.8714	95
		34.0875	83.07	6.72154	65.9125	16.93	93.2785
Figure 4f
		No Tpm1.1						With Tpm1.1
		0	0.03125	0.0625	0.125	0.25	0.5	0	0.03125	0.0625	0.125	0.25	0.5
	Band density of F-actin in the pellet	1	0.76	0.71	0.54	0.49	0.28	1	1.04	1	0.95	0.67	0.5
		1	0.56	0.39	0.22	0.23	0.16	1	0.97	0.94	1.13	0.93	0.58
		1	0.77	0.7	0.57	0.41	0.25	1	0.94	1.06	1	0.83	0.51
		1	0.75	0.7	0.61	0.46	0.23	1	0.99	1.03	0.94	0.84	0.58
		No Tpm1.1						With Tpm1.1
		0	0.03125	0.0625	0.125	0.25	0.5	0	0.03125	0.0625	0.125	0.25	0.5
	Band density of F-actin in the supernatant	1	1.31	1.36	1.34	1.46	1.66	1	1.09	1.11	1.21	1.23	1.15
		1	1.22	1.26	1.34	1.54	1.68	1	1.09	1.12	1.21	1.25	1.41
		1	1.31	1.46	1.51	1.66	1.77	1	0.92	1.06	1.11	1.06	1.01
		1	1.23	1.3	1.22	1.35	1.47	1	0.97	0.98	1.08	1.19	1.15
Figure 4h
		G-actin			F-actin
		mCh. + GFP	mCh-Tpm1.1 + GFP	mCh.Tpm1.1 + GFP-CAP2	mCh. + GFP	mCh-Tpm1.1 + GFP	mCh.Tpm1.1 + GFP-CAP2
	Percentage of total cActin	25.0755	14.4205	13.242	74.9245	85.5795	86.758
		28.2161	15.2149	17.5385	71.7839	84.7851	82.4615
		38.027	20.6349	21.8045	61.973	79.3651	78.1955
Figure 4j
		G-actin		F-actin
		mCherry	mCherry-Tpm1.1	mCherry	mCherry-Tpm1.1
	Percentage of total Tmod1	54.5792	30.9242	45.4208	69.0758
		57.5077	35.8347	42.4923	64.1653
		59.7865	36.4621	40.2135	63.5379
Figure 4k
		G-actin		F-actin
		mCherry	mCherry-Tpm1.1	mCherry	mCherry-Tpm1.1
	Percentage of total CAP2	78.0243	77.115	21.9757	22.885
		69.0666	64.5768	30.9334	35.4232
		67	83.442	33	16.558

## Sheet: Figure 5
Figure 5b
		mCherry
		2.696	3.695	4.694	5.694	6.694	7.694	8.694	9.695	10.695	11.695	12.695	13.695	14.695	15.695	16.696	17.696	18.696	19.696	20.696	21.695	22.695	23.695	24.695	25.695	26.695	27.696	28.696	29.696	30.696	31.696	31.944	36.944	41.944	46.944	51.945	56.944	61.945	66.945	71.946	76.945	81.946	86.946	91.946	96.946	101.946	106.947	111.946	116.947
	Relative recovery of actin	0	0.0541962	0.103737	0.0998012	0.130375	0.171252	0.181746	0.166282	0.183875	0.178213	0.256685	0.214829	0.222218	0.176184	0.217817	0.219428	0.198212	0.221628	0.238926	0.271739	0.221709	0.242856	0.264969	0.292189	0.272574	0.266585	0.259056	0.310161	0.319267	0.295188	0.284438	0.32998	0.314018	0.298843	0.294088	0.330552	0.287466	0.296393	0.314394	0.342859	0.285584	0.338459	0.381868	0.366869	0.31353	0.361844	0.330138	0.371374
		0	0.227144	0.266375	0.274214	0.224625	0.315874	0.30796	0.278882	0.310831	0.216217	0.306096	0.351756	0.315305	0.298982	0.318628	0.28961	0.367002	0.329395	0.3925	0.340945	0.319492	0.397234	0.290001	0.351206	0.333178	0.374526	0.400198	0.363942	0.412085	0.313625	0.368554	0.315543	0.396149	0.401892	0.36474	0.36306	0.393023	0.405837	0.445238	0.395407	0.388143	0.355059	0.42998	0.372901	0.445651	0.421933	0.377415	0.399038
		0	0.183681	0.169594	0.246709	0.216576	0.330465	0.339465	0.288976	0.265271	0.26208	0.206277	0.278735	0.230908	0.243553	0.248473	0.230563	0.233088	0.343576	0.267897	0.265738	0.350186	0.386391	0.344366	0.300393	0.298687	0.250338	0.30218	0.30997	0.306049	0.273634	0.28102	0.345278	0.343283	0.276854	0.350249	0.337305	0.293559	0.307959	0.371001	0.300248	0.451918	0.364028	0.388692	0.384985	0.346019	0.310922	0.356445	0.301151
		0	0.14683	0.153335	0.23599	0.155462	0.276125	0.200228	0.221756	0.216116	0.157106	0.191315	0.244008	0.197431	0.226172	0.276039	0.204833	0.286957	0.221439	0.267124	0.235332	0.208519	0.260768	0.202663	0.182933	0.273236	0.28284	0.271159	0.304682	0.256222	0.343864	0.258755	0.230986	0.278882	0.325298	0.342908	0.276182	0.35723	0.257321	0.342894	0.308208	0.33626	0.319646	0.326162	0.426083	0.349866	0.296142	0.357675	0.33538
		0	0.0920236	0.101419	0.168357	0.185116	0.149692	0.191805	0.168955	0.192087	0.125052	0.219237	0.144	0.19277	0.267105	0.194367	0.15488	0.211633	0.199376	0.21782	0.227446	0.24645	0.170004	0.222113	0.258553	0.216054	0.289285	0.235479	0.13707	0.24792	0.26638	0.27942	0.188795	0.295782	0.225683	0.295883	0.30845	0.317093	0.247246	0.283794	0.272533	0.251523	0.323109	0.253627	0.275989	0.301497	0.330654	0.270918	0.270366
		0	0.125684	0.135339	0.167377	0.118963	0.185365	0.128699	0.208828	0.173318	0.188971	0.208999	0.166638	0.203656	0.177993	0.187574	0.218411	0.193286	0.21655	0.217325	0.224287	0.235325	0.211396	0.162779	0.246741	0.205269	0.220435	0.210324	0.223772	0.213233	0.26221	0.211818	0.269118	0.272429	0.309304	0.344699	0.285814	0.32667	0.316589	0.305531	0.309047	0.305459	0.342562	0.307361	0.314088	0.300304	0.323184	0.327618	0.341874
		0	0.190825	0.210806	0.322312	0.267499	0.218756	0.356845	0.322707	0.28268	0.265413	0.332612	0.364249	0.28467	0.390612	0.343752	0.374071	0.420864	0.267463	0.40594	0.376808	0.317781	0.39017	0.401227	0.374928	0.367716	0.384309	0.306189	0.301558	0.311318	0.411371	0.353609	0.482731	0.453018	0.421687	0.493855	0.447612	0.432184	0.407884	0.554152	0.448488	0.533078	0.475784	0.481548	0.583777	0.514094	0.441011	0.535437	0.508182
		0	0.151311	0.193797	0.213995	0.197787	0.160543	0.164529	0.23283	0.116381	0.185078	0.191916	0.275176	0.201519	0.19894	0.219556	0.219168	0.217167	0.155244	0.179305	0.150147	0.143574	0.252199	0.159551	0.17877	0.380215	0.209589	0.182491	0.197731	0.244338	0.218148	0.270013	0.177334	0.230632	0.178802	0.246488	0.251046	0.256454	0.244274	0.25391	0.251022	0.245729	0.243162	0.323271	0.229578	0.219895	0.264796	0.300358	0.269193
		0	0.169364	0.212162	0.221678	0.248415	0.195324	0.213594	0.245246	0.223052	0.228311	0.220711	0.206963	0.312872	0.270181	0.274545	0.237902	0.200917	0.300909	0.272355	0.317957	0.325007	0.316707	0.228704	0.318291	0.289319	0.29995	0.348495	0.375841	0.376103	0.332524	0.341863	0.31956	0.340701	0.375167	0.366615	0.330977	0.363634	0.391862	0.401326	0.370444	0.413034	0.425136	0.470568	0.399874	0.462728	0.405008	0.415771	0.446634
		0	0.0940042	0.130703	0.135809	0.176379	0.161235	0.179441	0.155343	0.211319	0.148869	0.187657	0.1942	0.234582	0.17979	0.193807	0.254774	0.172635	0.240945	0.232094	0.222643	0.189782	0.219522	0.259377	0.211481	0.222818	0.240418	0.294783	0.279869	0.185191	0.23086	0.276379	0.224658	0.274659	0.331736	0.30207	0.265337	0.307438	0.303508	0.224106	0.275357	0.340026	0.245082	0.303705	0.297629	0.274593	0.261172	0.29839	0.336358
		0	0.0704084	0.129037	0.133983	0.119893	0.133508	0.17235	0.168921	0.167437	0.160813	0.141639	0.181854	0.164097	0.185059	0.192075	0.187746	0.168423	0.208052	0.203802	0.20682	0.214382	0.217368	0.222903	0.231098	0.241258	0.215991	0.224033	0.220232	0.235589	0.216799	0.244607	0.236803	0.282851	0.259087	0.26396	0.256935	0.265729	0.286542	0.31061	0.298845	0.325655	0.314574	0.338234	0.350423	0.320762	0.338924	0.308518	0.292382
		0	0.165052	0.398257	0.286431	0.399831	0.428538	0.425326	0.444616	0.508042	0.512933	0.452075	0.551502	0.491813	0.56841	0.509308	0.569725	0.499911	0.544827	0.522161	0.602834	0.57267	0.527331	0.566891	0.544696	0.55049	0.504057	0.518955	0.633009	0.630398	0.591684	0.527156	0.691444	0.660809	0.565712	0.597105	0.577666	0.631712	0.574839	0.680775	0.598327	0.615611	0.620434	0.657303	0.599147	0.610925	0.599912	0.636421	0.66626
		0	0.155403	0.346073	0.304799	0.358385	0.382311	0.341497	0.423061	0.427997	0.404643	0.401903	0.496322	0.4179	0.487572	0.464011	0.483891	0.497758	0.475084	0.45647	0.544274	0.505049	0.479486	0.510381	0.497559	0.47837	0.562405	0.527275	0.53133	0.562415	0.563735	0.470168	0.526115	0.647537	0.569672	0.523978	0.539072	0.512468	0.542678	0.584986	0.573203	0.534907	0.56133	0.67659	0.52742	0.677325	0.506558	0.609255	0.593682
		0	0.112553	0.202798	0.156685	0.224873	0.303478	0.395307	0.313841	0.313109	0.431216	0.277024	0.39894	0.317869	0.379631	0.33146	0.365032	0.350942	0.368244	0.387664	0.410225	0.326656	0.493148	0.36048	0.343693	0.420217	0.375934	0.303087	0.187776	0.490304	0.459772	0.344043	0.619143	0.432946	0.592816	0.410849	0.609167	0.424686	0.436198	0.552704	0.523673	0.323456	0.418357	0.453056	0.419241	0.45241	0.402147	0.664347	0.503747
		0	0.0818341	0.118845	0.0871066	0.121773	0.150662	0.166262	0.136191	0.188458	0.160435	0.155854	0.210488	0.199344	0.191714	0.181509	0.212209	0.195612	0.185956	0.15614	0.220554	0.178457	0.18805	0.206542	0.197523	0.206171	0.179434	0.202181	0.219448	0.256696	0.191686	0.215714	0.23183	0.265995	0.271689	0.305503	0.263107	0.310654	0.246996	0.328425	0.30795	0.270774	0.281282	0.272863	0.304926	0.265013	0.337794	0.319246	0.337534
Figure 5c
		Barbed		Pointed
		mCherry	mCherry-CAP2	mCherry	mCherry-CAP2
	kfast (s-1)	0.1116	0.15	0.2993	0.05094
		0.1469	0.09058	0.3066	0.1233
		0.2813	0.2146	0.2829	0.08397
		0.1253	0.06182	0.3193	0.03893
		0.0643	0.03746	0.2297	0.07557
		0.05979	0.09325	0.06051	0.07841
		0.0599	0.04822	0.854	0.06293
		0.04034		0.3591	0.1538
		0.09406		0.05877	0.06516
		0.03207		0.726	0.04371
		0.4228		0.3942
		0.2807		1.227
				0.6176
Figure 5d
		Barbed		Pointed
		mCherry	mCherry-CAP2	mCherry	mCherry-CAP2
	kslow (s-1)	0.003736	0.002968	0.0064	0.001472
		0.007121	0.002035	0.007335	0.002718
		0.008146	0.006206	0.006465	0.0004508
		0.00233	0.003024	0.01442	0.001026
		0.006582	0.002167	0.003597	0.002305
		0.0007684	0.004015	0.008298	0.006989
		0.005183	0.002929	0.005992	0.004741
		0.005582		0.004717	0.006503
		0.003677		0.005998	0.008057
		0.001986		0.01269	0.003352
		0.003869		0.01835	0.004942
				0.00804
				0.0006816
Figure 5f
		WT
		2.716	3.716	4.716	5.716	6.716	7.716	8.716	9.716	10.716	11.716	12.716	13.716	14.716	15.716	16.716	17.717	18.716	19.717	20.717	21.717	22.717	23.717	24.717	25.717	26.717	27.717	28.717	29.717	30.717	31.717	31.957	36.957	41.957	46.957	51.957	56.957	61.958	66.957	71.958	76.958	81.958	86.958	91.959	96.959	101.959	106.959	111.959	116.959
	Relative recovery of actin	0	0.0915412	0.105648	0.129794	0.125105	0.15264	0.172066	0.163241	0.172521	0.18807	0.195178	0.18894	0.188877	0.1955	0.189214	0.208159	0.208044	0.21398	0.202146	0.236489	0.226973	0.241723	0.222036	0.229966	0.219446	0.234083	0.233128	0.213062	0.260272	0.22515	0.225027	0.248279	0.246154	0.250189	0.264399	0.302641	0.305334	0.306691	0.310716	0.299627	0.270656	0.274747	0.29396	0.278445	0.316463	0.325309	0.31773	0.325657
		0	0.167355	0.198824	0.229424	0.272665	0.296974	0.266876	0.330993	0.304252	0.338116	0.337372	0.315712	0.345685	0.329963	0.365052	0.352214	0.397962	0.365834	0.385312	0.403789	0.412822	0.384191	0.418054	0.390083	0.397628	0.387839	0.396144	0.407895	0.421998	0.448046	0.449524	0.478004	0.440256	0.469978	0.440331	0.539005	0.478518	0.441342	0.461104	0.468386	0.504801	0.47735	0.50438	0.514265	0.509576	0.518467	0.520945	0.491044
		0	0.0497927	0.0869074	0.0670651	0.103052	0.113857	0.100359	0.129207	0.103731	0.136217	0.160272	0.12944	0.146837	0.20535	0.145977	0.185142	0.17844	0.213932	0.19431	0.18878	0.192654	0.193976	0.19521	0.238929	0.181336	0.179103	0.196988	0.24741	0.211842	0.23468	0.204557	0.250328	0.224188	0.267055	0.264508	0.247312	0.280246	0.314712	0.277342	0.291526	0.291801	0.276757	0.313244	0.34151	0.30383	0.352782	0.322156	0.314591
		0	0.0585758	0.10923	0.0905155	0.183815	0.138389	0.137442	0.171866	0.16116	0.184949	0.184749	0.179733	0.176425	0.248414	0.215107	0.192157	0.221497	0.260055	0.243543	0.197462	0.188711	0.24238	0.266322	0.197448	0.181204	0.212827	0.215822	0.266623	0.232647	0.192482	0.214412	0.24627	0.251224	0.284718	0.283123	0.317499	0.267988	0.335483	0.340438	0.268523	0.29658	0.319277	0.33777	0.370219	0.374285	0.342779	0.342618	0.328795
		0	0.0437311	0.0710609	0.04909	0.0839346	0.0826311	0.0699641	0.0686215	0.0709909	0.0947671	0.081886	0.0819083	0.119836	0.121855	0.0913037	0.10393	0.132167	0.126528	0.128906	0.144772	0.148779	0.14485	0.142993	0.148797	0.146622	0.162856	0.142097	0.123267	0.105581	0.134217	0.148333	0.181823	0.178759	0.202499	0.210328	0.215109	0.237604	0.215984	0.19376	0.244218	0.262068	0.226308	0.260694	0.270897	0.230721	0.224359	0.227898	0.281323
		0	0.0864332	0.116453	0.172086	0.176561	0.165492	0.181966	0.179866	0.168795	0.198957	0.201864	0.182054	0.191518	0.201599	0.217799	0.183786	0.227758	0.220563	0.240489	0.256273	0.250358	0.24133	0.265919	0.24135	0.248543	0.23722	0.272565	0.239807	0.246747	0.248731	0.275039	0.291725	0.277829	0.310563	0.3084	0.306107	0.309598	0.312266	0.306359	0.301092	0.305513	0.331473	0.33866	0.312525	0.348652	0.363969	0.377669	0.387694
		0	0.0875085	0.0859648	0.123768	0.156642	0.140782	0.179349	0.181937	0.185473	0.19658	0.230505	0.204082	0.202446	0.231544	0.216271	0.215411	0.209974	0.229462	0.215176	0.228344	0.237521	0.252809	0.246172	0.22727	0.233494	0.266489	0.227142	0.242401	0.236013	0.266038	0.263871	0.265169	0.265035	0.247571	0.277497	0.287455	0.288463	0.250349	0.301108	0.300475	0.323581	0.316131	0.328624	0.308258	0.301554	0.349622	0.339181	0.315985
		0	0.0911007	0.13186	0.140318	0.158505	0.158089	0.177309	0.165596	0.171232	0.17335	0.188618	0.188317	0.197325	0.212602	0.214412	0.222716	0.199485	0.220234	0.243266	0.213329	0.213722	0.226651	0.233623	0.194857	0.24094	0.246669	0.235702	0.229497	0.231695	0.28304	0.264162	0.259825	0.26828	0.275657	0.283351	0.290914	0.299507	0.324895	0.326517	0.332516	0.347883	0.379927	0.369264	0.32265	0.382598	0.355644	0.36643	0.358989
		0	0.096801	0.137265	0.114905	0.141783	0.147984	0.185336	0.193265	0.176426	0.141082	0.173059	0.194415	0.210967	0.20386	0.201503	0.204212	0.214307	0.235757	0.222669	0.231262	0.235977	0.20598	0.259118	0.246116	0.233985	0.22333	0.248167	0.23868	0.232491	0.231133	0.249166	0.255895	0.259065	0.258533	0.314814	0.291304	0.32603	0.334928	0.32556	0.334356	0.300038	0.32419	0.299243	0.32538	0.351835	0.344158	0.347505	0.351451
		0	0.10004	0.096945	0.149193	0.124996	0.160941	0.152696	0.177381	0.173295	0.16473	0.17303	0.170664	0.1825	0.185244	0.260183	0.220038	0.178509	0.20538	0.198517	0.199695	0.224911	0.201404	0.201001	0.206939	0.227376	0.209293	0.240399	0.183917	0.199378	0.21319	0.210039	0.215688	0.268509	0.253611	0.259544	0.235669	0.291268	0.28115	0.263797	0.268172	0.264397	0.311121	0.302126	0.317232	0.328751	0.302442	0.326917	0.292169
Figure 5g
		Barbed		Pointed
		WT	KO	WT	KO
	kfast (s-1)	0.1354	0.08535	0.0956	0.1003
		0.1299	0.1392	0.1197	0.1574
		0.0684	0.1512	0.0789	0.13025
		0.086	0.1883	0.1082	0.2016
		0.0454	0.1757	0.0379	0.1615
		0.1249	0.2074	0.12	0.1038
		0.0822	0.158	0.0917	0.1106
		0.0893	0.1381	0.137	0.1092
		0.1566	0.1364	0.1522	0.1784
		0.0996	0.141	0.0895	0.1698
		0.0888	0.1678	0.1389
Figure 5h
		Barbed		Pointed
		WT	KO	WT	KO
	kslow (s-1)	0.00374	0.005748	0.002287	0.008808
		0.002163	0.009112	0.002832	0.00605
		0.003464	0.008113	0.004155	0.01125
		0.002766	0.01275	0.003387	0.00289
		0.002236	0.007053	0.001344	0.00564
		0.002636	0.00566	0.004	0.00452
		0.0028	0.0068	0.0015	0.00764
		0.0044	0.00495	0.0054	0.00524
		0.0042	0.00826	0.0039
		0.0014	0.00411	0.0023
		0.0022		0.004
[truncated: 192 more columns]

## Sheet: Figure 6
Figure 6f
		WT	KO			WT	KO			WT	KO
	cActin / Pon S	0.81	0.35		𝛼-SMA / Pon S	0.86	2.14		𝛼-SKA / Pon S	0.92	1.92
		0.85	1.05			1.05	1.73			0.9	2
		1.07	0.6			0.97	2.09			1.18	1.25
		1.27				1.12	1.37

## Sheet: Figure 7
Figure 7a
		WT	KO			WT	KO			WT	KO			WT	KO
	cActin / Pon S	1.85	0.59		𝛼-SMA / Pon S	1.06	5.54		𝛼-SKA / Pon S	0.32	67.6		𝛼-actin / Pon S	0.72	1.25
		1.1	0.56			1.11	5			0.32	77.12			1.05	0.59
		1.01	0.63			1.21	2.97			0.29	100.65			0.84	0.99
		0.94	0.39			1.06	2.71			3.23	72.64			0.99	0.68
		0.64	0.57			0.77	2.78			0.39	43.33			0.87	1.23
		0.67	0.45			0.78	2.58			1.45	70.77			1.45	1.12
		0.79	0.05				2.08				51.66			1.07	1.19
Figure 7b
		WT	KO			WT	KO			WT	KO			WT	KO
	cActin / Pon S	1.26	0.69		𝛼-SMA / Pon S	1.45	13.01		𝛼-SKA / Pon S	3.89	15.07		𝛼-actin / Pon S	0.97	1.31
		1.27	0.45			0.83	8.84			0.38	4.47			1.16	0.69
		0.9	0.6			2.59	11.33			0	5.81			0.94	0.9
		0.79	0.79			0.58	11.2			1.18	7.65			0.92	0.98
		1.18	0.2			0.52	7.78			0.1	4.21			1.06	0.71
		0.86	0.59			0.59	8.83			0.04	4.78			0.96	0.9
		0.74	0.73			0.43	13.81			1.41	11.85			0.98	1.25
Figure 7c
		WT	KO			WT	KO			WT	KO			WT	KO
	cActin / Pon S	0.9	0.87		𝛼-SMA / Pon S	0.63	22.46		𝛼-SKA / Pon S	2.53	6.93		𝛼-actin / Pon S	0.86	1.2
		1.02	0.92			0.55	32.37			1.11	11.01			0.84	1.3
		1.44	0.62			0.82	21.37			0.46	7.88			1.11	0.93
		1.06	0.7			2.38	23.78			0.79	9.14			0.88	1.1
		0.89	0.76			0.87	21.7			1.04	6.43			1.04	0.98
		0.83	0.52			1.02	16.06			0.42	6.18			1.01	0.73
		0.86	0.56			0.73	30.55			0.64	14.39			1.26
Figure 7f
						WT
	cActin length (𝜇m)	WT	KO			0	0.07	0.14	0.21	0.28	0.35	0.42	0.49	0.56	0.63	0.7	0.77	0.84	0.91	0.98	1.05	1.12	1.19	1.26	1.33	1.4	1.47	1.54	1.61	1.68	1.75	1.82	1.89	1.96	2.03	2.1	2.17	2.24	2.31	2.38	2.45	2.52	2.59	2.66	2.73	2.8	2.87	2.94	3.01
		1.16	0.8		Intensity (A.U.)	7.851	8.88964	10.4577	12.8441	16.1148	20.4106	26.0564	32.5752	40.343	45.0562	48.3965	50.6083	51.1079	48.4441	45.7163	47.9956	54.3817	64.0503	65.535	64.179	50.6837	34.8854	22.0073	14.9238	10.8985	8.50278	6.95925	5.76414	5.76843	5.04013	5.00085	5.20793	5.24073	5.64203	6.27873	6.76334	7.04221	7.13917	8.37448	9.79941	12.2651	15.3912	21.1814	28.7201
		0.94	0.68
		1.12	0.78
		1.34	0.84
		0.96	0.84
		1.24	0.82
[truncated: 220 more columns]

## Sheet: Figure 8
Figure 8b
		15	60	120
	CAP2 / Pon S	0.91	0.54	0.33
		1.06	0.54	0.24
		1	0.6	0.31
		1.03	0.5	0.4
Figure 8c
		15	60	120
	𝛼-SMA / Pon S	1.96	0.03	0.01
		0.34	0.03	0.01
		1.32	0.07	0.05
		0.38	0.03	0.03
Figure 8d
		15	60	120
	𝛼-SKA / Pon S	1.82	40.25	25.26
		0.93	23	17.47
		0.75	31.36	11.37
		0.49		8.74
Figure 8e
		15	60	120
	cActin / Pon S	0.71	1.76	1.34
		1.46	0.97	1.06
		0.96	1.37	1.2
		0.87	1.25	1.18
